# Supplementary material for: Annexin A11 mutations are associated with nuclear envelope dysfunction in vivo and in human tissues
Source: Brain. 2024 Jul 11;148(1):276–90. doi: 10.1093/brain/awae226 (PMC11706284; doi:10.1093/brain/awae226)
Supplement: awae226_Supplementary_Data [file awae226_supplementary_data.zip]

Archive with 10 entries (10 files):
- Supplementary-Video-1.mp4
- Supplementary-Video-2.mp4
- Supplementary-Video-3.mp4
- Supplementary-Video-4.mp4
- Supplementary-Video-5.mp4
- Supplementary-Video-6.mp4
- Supplementary-Video-7.mp4
- Supplementary-Video-8.mp4
- Supplementary-Video-9.mp4
- Supplementary_Information.pdf
